# Supplementary material for: Innovative microfossil (radiolarian) analysis using a system for automated image collection and AI-based classification of species
Source: Sci Rep. 2020 Dec 3;10:21136. doi: 10.1038/s41598-020-77812-6 (PMC7713231; doi:10.1038/s41598-020-77812-6)
Supplement: Supplementary file 2 — Supplementary Table. [file 41598_2020_77812_MOESM2_ESM.xlsx]

## Sheet: Probability analysis Edu#37
Object No.	C. davisiana Cdv	C. bicornis Cbc	other rads Rad	diatoms dtm	other particles oth
1	0.871064	0.0802872	0.0347178	0.000382932	0.0135479
2	0.20352	0.000526503	0.789182	0.000922345	0.0058493
3	1.13381e-06	3.48962e-06	0.000388512	0.999523	8.3598e-05
4	0.00145479	4.77342e-06	0.00842794	0.978493	0.0116196
5	0.00349115	6.37357e-05	0.919327	0.0725687	0.00454977
6	1.16006e-05	2.23773e-06	0.133541	0.866234	0.000211602
7	0.00839047	0.00370437	0.972756	0.015045	0.00010455
8	0.321475	0.000203133	0.162258	0.000322305	0.515741
9	0.0392751	0.000272805	0.932333	0.00305352	0.0250661
10	0.000979937	0.000371289	0.997395	0.00110785	0.000146118
11	0.110762	0.000715416	0.292343	0.592549	0.0036304
12	0.0236266	0.00105649	0.432278	0.540057	0.00298251
13	0.0499395	0.00143715	0.936595	0.011597	0.000431339
14	0.996973	0.00113395	0.00136532	2.4819e-06	0.0005251
15	5.75739e-06	0.000778254	0.00633403	0.992806	7.60937e-05
16	0.000932877	0.00129245	0.154832	0.842689	0.000254229
17	0.00229512	0.00244434	0.992869	0.00199457	0.000396804
18	0.247306	0.0185205	0.601792	0.085915	0.0464666
19	0.479251	0.00415268	0.485293	0.00548775	0.0258151
20	0.015717	0.00390113	0.978475	0.00124759	0.000659388
21	0.000227083	3.60446e-05	0.751315	0.247844	0.000577821
22	0.000450005	0.000389009	0.00411151	0.994081	0.000968458
23	0.530878	0.00455901	0.0726271	0.367441	0.0244946
24	0.010632	0.00687261	0.981471	0.00077833	0.000245589
25	0.00108596	0.000408502	0.729069	0.16069	0.108746
26	9.09498e-07	7.25358e-05	0.0018283	0.998086	1.26405e-05
27	0.561462	0.05895	0.364524	0.000898668	0.0141654
28	0.000704468	0.000132076	0.982885	0.0160648	0.000213819
29	0.507892	0.0808789	0.315433	0.00106504	0.0947318
30	2.32407e-07	1.08837e-05	0.000477885	0.999497	1.37364e-05
31	1.7802e-06	1.51667e-06	0.00108623	0.998906	4.73319e-06
32	0.00834263	6.51924e-05	0.616952	0.371335	0.00330505
33	0.994245	0.00170153	0.00341417	5.16489e-06	0.000633583
34	0.01216	0.00569234	0.981349	0.000519528	0.000279624
35	6.67162e-05	5.79872e-06	0.107217	0.892488	0.000223125
36	0.0027296	0.00233695	0.976496	0.0179246	0.000512832
37	0.066836	0.00120011	0.921896	0.0063466	0.00372147
38	0.000285868	0.00331281	0.00529206	0.991079	3.03399e-05
39	0.148914	0.183209	0.192538	0.00710076	0.468238
40	0.0346691	0.0423688	0.918574	0.00292311	0.00146453
41	0.170106	0.00455457	0.594948	0.208376	0.0220163
42	0.000153747	0.0777765	0.0206536	0.0403292	0.861087
43	1.78658e-06	3.15698e-06	0.00351865	0.996453	2.31859e-05
44	0.000646726	0.000196568	0.972967	0.0249552	0.00123475
45	0.947996	0.00626363	0.0445777	0.000237353	0.000925693
46	0.325382	0.00434975	0.180503	0.446082	0.0436837
47	0.00132733	0.00114494	0.746875	0.0308048	0.219848
48	0.0189935	0.00405479	0.971154	0.00542966	0.000367622
49	4.70651e-06	1.3868e-05	0.000651444	0.999316	1.37648e-05
50	0.749589	0.00299039	0.243534	0.00105145	0.00283549
51	0.0223459	0.000203914	0.961984	0.0147575	0.000708775
52	0.000120837	0.322733	0.0184904	0.00389344	0.654763
53	0.00140789	2.87278e-05	0.60081	0.394522	0.00323112
54	7.94406e-06	9.73448e-06	0.0648697	0.935082	3.02744e-05
55	0.679492	0.0100148	0.305334	0.000254025	0.00490557
56	0.000369058	2.88264e-06	0.0369821	0.961861	0.000784752
57	7.12359e-06	1.78171e-06	0.00432444	0.995656	1.03912e-05
58	0.996291	0.00160326	0.00154702	1.871e-06	0.000556972
59	0.00924255	0.000485827	0.00421908	5.37466e-05	0.985999
60	0.0226033	0.0142669	0.959417	0.00358683	0.000126205
61	0.00177771	3.45798e-05	0.0234143	0.971674	0.00309902
62	0.962278	0.0229775	0.014361	1.4829e-05	0.000368749
63	0.0261429	0.00506365	0.887303	0.00328506	0.0782056
64	0.000279133	2.71045e-05	0.758932	0.220519	0.0202422
65	7.20309e-06	8.70684e-07	0.00211246	0.997871	8.89357e-06
66	0.00535687	0.733485	0.259357	0.000879193	0.000921213
67	0.00462074	0.00175325	0.00970146	0.185673	0.798251
68	0.118267	0.000902798	0.011528	0.0552236	0.814078
69	0.75624	0.000550312	0.0978527	6.32807e-05	0.145293
70	0.0257507	0.0571549	0.715324	0.142431	0.0593401
71	0.918051	0.00815342	0.0218295	0.000730534	0.0512357
72	1.21371e-05	1.36342e-06	0.00208479	0.997777	0.000125007
73	6.61259e-06	2.12136e-05	0.00198441	0.997625	0.000362574
74	0.802132	0.00356578	0.191718	0.000531688	0.00205303
75	0.000155207	1.61587e-06	0.0097785	0.989574	0.000490856
76	0.000433409	3.63957e-05	0.204574	0.794477	0.000479301
77	0.000263039	5.51377e-05	0.753221	0.245145	0.00131569
78	0.0118892	0.00126027	0.978242	0.00835504	0.00025383
79	0.000385522	0.000121247	0.995345	0.00362854	0.000519945
80	6.10405e-05	6.77718e-05	0.32733	0.671533	0.00100824
81	0.0119547	0.000173056	0.0228629	0.964277	0.000732188
82	1.68672e-06	4.05633e-05	0.00527689	0.99462	6.05897e-05
83	0.47531	0.00235036	0.51838	0.00152641	0.00243325
84	0.995414	0.001326	0.00272949	4.63262e-06	0.000526221
85	0.00130558	0.000176479	0.993562	0.00344403	0.00151228
86	0.000172825	2.38826e-05	0.357813	0.640043	0.00194698
87	0.044689	0.00720091	0.943861	0.00332841	0.000921009
88	2.3874e-05	0.000100951	0.145507	0.853961	0.000407081
89	0.978622	0.00628703	0.01433	1.64588e-05	0.000744013
90	0.00017806	4.93982e-05	0.972386	0.0272008	0.000185777
91	0.114831	0.0957268	0.78684	0.00217607	0.000425805
92	2.25814e-06	9.57111e-07	0.00639849	0.993578	2.06174e-05
93	0.00166207	0.000298355	0.965099	0.0322409	0.000699984
94	0.0112765	0.00391	0.982176	0.00243117	0.000206759
95	5.63224e-05	0.00212897	0.184444	0.813049	0.000321091
96	0.00109985	0.000164039	0.990324	0.00682695	0.00158472
97	1.5226e-05	5.32076e-05	0.000883584	0.999002	4.55926e-05
98	0.00594922	0.00139605	0.988397	0.00403281	0.00022478
99	0.886519	0.0533442	0.0249004	0.00200912	0.0332277
100	0.000282104	0.0581453	0.0105598	0.912327	0.0186855
101	0.000741781	1.2344e-05	0.0908543	0.907579	0.000812393
102	0.000208868	4.15033e-05	0.0122066	0.987504	3.91293e-05
103	4.22197e-05	8.30927e-06	0.0458695	0.95367	0.00040976
104	0.984766	0.00177426	0.0114785	1.5373e-05	0.00196553
105	0.0554863	0.00736282	0.934967	0.00204446	0.000139305
106	5.27839e-06	7.64287e-07	0.0344541	0.965425	0.000114654
107	1.93574e-05	2.12961e-05	0.0281946	0.971688	7.63766e-05
108	0.00322041	0.000265553	0.00558103	0.990003	0.000929923
109	0.862404	0.000872147	0.0880906	0.0123574	0.0362761
110	0.317248	0.00071555	0.333708	0.329863	0.0184657
111	0.00162163	4.51257e-05	0.0224901	0.975658	0.000185274
112	0.992019	0.00117768	0.00554865	6.48902e-06	0.0012467
113	0.982851	0.00165572	0.0137689	6.48902e-06	0.00171838
114	0.232229	0.0502567	0.702398	0.014887	0.000229077
115	0.0743912	0.00541072	0.918916	0.000734407	0.00054764
116	0.000947274	0.000145692	0.0163146	0.982377	0.00021527
117	0.00226656	0.000610902	0.0380756	0.958951	3.51354e-05
118	9.11775e-07	1.9266e-05	0.000781774	0.999163	3.89481e-05
119	7.48067e-07	1.25816e-06	0.000745601	0.999213	9.6026e-05
120	0.108996	0.00857277	0.878036	0.00367808	0.000716572
121	6.09279e-06	2.86068e-05	0.00123034	0.998729	5.91972e-06
122	0.00121176	0.00261766	0.994842	0.0010132	0.000315627
123	1.13458e-05	1.99687e-05	0.021199	0.978724	4.60701e-05
124	9.17086e-05	3.39797e-05	0.0103674	0.989429	7.81426e-05
125	0.0179921	0.841884	0.130639	0.00165681	0.00782841
126	0.078452	0.000515577	0.372134	0.000883477	0.548015
127	0.00478166	0.00383994	0.989693	0.00128414	0.000401024
128	0.0227726	0.0071881	0.836761	0.133038	0.000240544
129	2.13418e-05	3.64887e-07	0.0142987	0.985564	0.000115985
130	0.00747336	0.0604932	0.928559	0.00303406	0.000439864
131	0.00378334	0.000815176	0.990977	0.00406286	0.000361788
132	2.41873e-05	8.17072e-06	0.00533556	0.994603	2.95791e-05
133	0.121078	0.00919425	0.862011	0.00605766	0.00165942
134	7.72274e-06	0.000115364	0.0161692	0.981929	0.00177811
135	0.0679132	0.0103432	0.914439	0.00712319	0.00018101
136	0.011487	0.0301885	0.0150483	0.000218709	0.943057
137	0.281423	0.00621575	0.701945	0.00927726	0.00113891
138	0.00162942	0.000159888	0.00643381	0.991625	0.000151486
139	0.00374482	0.000347297	0.902186	0.0931073	0.000614949
140	0.00160501	1.79787e-05	0.317756	0.679146	0.00147575
141	0.000474603	0.932993	0.00992491	0.0415904	0.0150175
142	0.0249858	0.0057676	0.676643	0.290591	0.00201299
143	0.0109968	0.0100621	0.977007	0.00169496	0.000239447
144	0.000809805	0.000829079	0.139016	0.859239	0.000106435
145	0.0030602	0.000714945	0.989862	0.00589132	0.000471788
146	0.0016218	3.43329e-05	0.0281101	0.969957	0.00027692
147	0.00010409	1.10472e-05	0.0333174	0.966453	0.000114551
148	0.000494613	0.00286561	0.187927	0.0155557	0.793158
149	0.000168384	1.8091e-06	0.0018679	0.996688	0.0012742
150	0.000581433	2.93378e-05	0.149163	0.848671	0.00155511
151	0.000100204	6.65828e-05	0.173851	0.825428	0.000554164
152	0.000605805	5.57407e-05	0.992078	0.00503602	0.00222392
153	0.00594679	0.00244241	0.962942	0.0284862	0.0001822
154	0.994797	0.00316363	0.00171332	3.45473e-06	0.000322389
155	2.5067e-05	1.37559e-05	0.00297658	0.996961	2.38079e-05
156	0.0150351	0.00169809	0.555228	0.423187	0.00485154
157	1.73766e-05	4.30792e-05	0.0878217	0.909705	0.00241258
158	0.00707721	0.00358063	0.985354	0.00364291	0.000345597
159	3.13326e-05	1.82496e-05	0.00918891	0.990752	9.73354e-06
160	0.993746	0.00269926	0.00254741	1.37556e-06	0.00100559
161	0.0673086	0.00522542	0.889432	0.0284651	0.00956855
162	0.0434848	0.00203856	0.769676	0.00400669	0.180794
163	0.00566327	3.99745e-05	0.975571	0.00179707	0.0169284
164	0.00416283	0.000666499	0.0197968	0.975084	0.000290144
165	1.74477e-05	0.031142	0.00743998	0.290551	0.670849
166	0.0298092	0.00138923	0.965947	0.000705858	0.00214906
167	2.18583e-07	2.78854e-06	0.00029253	0.999698	6.34318e-06
168	0.198003	0.0517789	0.685425	0.00177896	0.0630146
169	0.00957164	0.00314442	0.985338	0.00179578	0.000150391
170	0.00215706	0.645173	0.345483	0.00641718	0.000769613
171	4.84065e-05	0.000396065	0.00265725	0.996662	0.000236107
172	0.00872736	8.52418e-05	0.0246099	0.96463	0.00194771
173	0.014242	0.00529297	0.960299	0.0196534	0.000512439
174	4.544e-06	4.13089e-07	0.0287976	0.969995	0.00120279
175	0.00096918	0.000136499	0.984703	0.012877	0.00131435
176	7.70242e-06	3.92233e-05	0.00392979	0.995808	0.000214851
177	3.14525e-07	7.82572e-06	0.000646974	0.999337	8.20814e-06
178	0.0653197	0.0161436	0.124582	0.793247	0.000707299
179	1.10543e-05	3.7497e-06	0.0048338	0.995148	3.80119e-06
180	0.0158699	0.00367097	0.978658	0.00133066	0.000470101
181	0.678328	0.00112823	0.194925	0.000208897	0.12541
182	0.00060778	5.65411e-06	0.0904586	0.905326	0.00360205
183	0.0398434	0.00912393	0.942201	0.00866136	0.000170221
184	0.000832037	1.87049e-05	0.344724	0.652487	0.00193841
185	0.997306	0.00117362	0.0010262	4.59139e-06	0.000489096
186	0.88516	0.00532167	0.104794	0.000274765	0.00444888
187	0.0030445	0.00095698	0.994545	0.00116099	0.00029297
188	0.0427588	0.000504639	0.308139	0.250353	0.398244
189	0.00676614	0.00183225	0.988691	0.000978819	0.00173199
190	0.00472891	0.00154395	0.982875	0.010738	0.000113906
191	0.0405041	5.29597e-05	0.9284	0.00099899	0.0300437
192	0.537986	0.0031218	0.384571	0.014097	0.0602242
193	0.000913282	0.000125423	0.809028	0.18945	0.000483431
194	0.00828711	0.00188544	0.984839	0.000342656	0.00464566
195	0.996401	0.00126803	0.00168758	2.04119e-06	0.000641794
196	0.460583	0.108152	0.401771	0.00380042	0.025693
197	0.000507609	8.59113e-06	0.328383	0.670082	0.00101906
198	1.69267e-05	3.22001e-05	0.00258895	0.997335	2.72896e-05
199	0.989336	0.00379464	0.005839	4.94742e-06	0.00102577
200	0.000281664	0.00186629	0.825476	0.148089	0.0242865
201	0.000236411	2.13966e-05	0.0170828	0.981658	0.00100171
202	0.00800459	6.21013e-05	0.015607	0.975692	0.000634703
203	0.00634427	0.00234529	0.989015	0.00184296	0.000452946
204	0.00226291	0.0010636	0.128869	0.332828	0.534977
205	2.37022e-07	4.22598e-06	0.000308168	0.999679	8.2939e-06
206	0.0130258	0.00256103	0.978423	0.00582767	0.000162731
207	3.97198e-07	2.3452e-05	0.000735937	0.998946	0.000294172
208	2.28042e-06	1.06272e-05	0.000949304	0.998978	6.01196e-05
209	3.8437e-07	8.88547e-06	0.000856566	0.999126	7.76879e-06
210	0.909469	0.00858456	0.0704984	0.00441361	0.00703384
211	0.0203059	0.0113987	0.966369	0.000623698	0.00130241
212	0.994251	0.00148839	0.00365144	6.32575e-06	0.000602354
213	0.00835471	0.000581195	0.981443	0.00647737	0.00314334
214	4.12142e-05	9.63887e-07	0.0046031	0.995338	1.68866e-05
215	0.00162522	0.000164593	0.968197	0.0045217	0.0254916
216	0.126379	0.00222711	0.868257	0.00138255	0.00175372
217	0.00773683	0.000241699	0.27768	0.00200327	0.712338
218	0.0035574	3.75354e-05	0.350103	0.643184	0.00311729
219	0.157146	0.0302269	0.810669	0.000890589	0.00106805
220	7.67123e-06	8.86645e-07	0.0105026	0.989466	2.23934e-05
221	0.000210263	6.06944e-05	0.992341	0.0071659	0.000221884
222	0.0214813	0.00345345	0.972589	0.00181031	0.000666453
223	0.0358515	0.00202995	0.238713	0.708581	0.0148242
224	0.486237	0.00357859	0.506745	0.00285968	0.000579929
225	0.243367	0.00420887	0.629195	0.121087	0.0021423
226	1.13747e-05	2.53536e-06	0.00406392	0.995917	4.74791e-06
227	0.00405001	0.00055834	0.994302	0	0.000322376
228	0.00582348	0.000248921	0.505365	0.48678	0.00178263
229	0.313768	0.0474844	0.633382	0.000792141	0.00457377
230	0.000396073	0.264531	0.0128461	0.696756	0.0254705
231	0.039966	0.0173999	0.916798	0.00660307	0.0192328
232	0.000170266	9.6527e-05	0.0537089	0.945893	0.00013137
233	1.27033e-06	1.15913e-06	0.000292728	0.999656	4.88382e-05
234	0.0860886	0.00044571	0.896164	0.0110203	0.00628155
235	0.00290978	0.000788285	0.804719	0.191455	0.000127635
236	1.48395e-05	0.0130099	0.00825182	0.87116	0.107563
237	0.000668532	3.12314e-05	0.510577	0.0163916	0.472331
238	0.00524589	0.0891876	0.858974	0.0461916	0.000401219
239	0.00138579	0.851469	0.0168795	0.00134018	0.128926
240	0.010446	0.00223497	0.965222	0.0218571	0.000239818
241	0.000197852	9.73316e-05	0.948881	0.0472653	0.00355845
242	0.967519	0.00596924	0.025126	2.95453e-05	0.00135586
243	0.00435471	4.64356e-05	0.972364	0.00176658	0.0214678
244	0.00114977	8.99664e-05	0.916448	0.0793073	0.0030049
245	1.26273e-06	7.29512e-07	0.00944961	0.990535	1.33721e-05
246	0.909048	0.00448734	0.084284	0.000567561	0.00161336
247	0.000538369	0.00136165	0.182941	0.385947	0.429212
248	3.48897e-05	9.45567e-07	0.036386	0.963346	0.000231951
249	0.00702717	0.00474944	0.987165	0.000801252	0.000257183
250	2.77012e-05	6.21462e-05	0.02552	0.973553	0.000836985
251	0.000246043	7.23278e-06	0.0675203	0.931881	0.000345504
252	0.000191138	5.00953e-05	0.96502	0.0339341	0.000805017
253	0.000123058	9.81476e-06	0.101988	0.897388	0.000491675
254	0.910633	0.00759241	0.0761214	0.000123706	0.005529
255	0.0945769	0.0248477	0.869757	0.0021034	0.00871454
256	0.218792	0.0023529	0.43827	0.300462	0.0401228
257	0.370194	0.00558735	0.222982	0.383216	0.0180202
258	0.867556	0.0065842	0.124265	0.000595681	0.00099916
259	0.677486	0.00119267	0.313798	0.00307757	0.00444593
260	3.49977e-05	4.0373e-05	0.00138873	0.998512	2.39778e-05
261	0.0343384	0.00585345	0.958729	0.000929545	0.000149356
262	0.0840553	9.77677e-05	0.840234	0.0260302	0.0495831
263	0.000781893	9.72718e-05	0.975473	0.0201068	0.00354093
264	0.104272	0.0105376	0.881824	0.0031322	0.000233912
265	0.00036144	0.000119709	0.99349	0.00585641	0.000172901
266	0.154912	0.395906	0.26866	0.00123323	0.179289
267	0.994661	0.00220627	0.00259992	1.18759e-06	0.000531198
268	0.00151132	3.52904e-05	0.544598	0.453088	0.000766807
269	0.00221004	0.000629307	0.985407	0.0114787	0.000274987
270	0.581837	0.0157775	0.399658	0.00128604	0.00144124
271	0.891718	0.0170748	0.0840733	0.00189819	0.0052355
272	0.000781785	0.000244586	0.997073	0.00161158	0.000289182
273	0.000103069	1.74363e-05	0.0654621	0.934353	6.48119e-05
274	0.00447643	0.00127895	0.9929	0.00120001	0.000145063
275	0.075729	0.000446679	0.917017	0.00367922	0.0031283
276	0.993972	0.00251078	0.00302126	7.27089e-06	0.000489134
277	0.291142	0.00275174	0.639673	0.03317	0.0332631
278	0.00995735	0.000207479	0.825449	0.159526	0.00486077
279	0.796097	0.0681456	0.0320579	0.00829399	0.0954053
280	0.000246706	6.96262e-05	0.993472	0.00548703	0.000724607
281	0.855892	0.0244563	0.10734	0.000851605	0.01146
282	0.000500894	0.000377137	0.967964	0.026844	0.00431427
283	0.0110948	0.0078156	0.0888394	0.892213	3.6882e-05
284	0.00238631	0.000237933	0.792798	0.202183	0.00239537
285	0.77167	0.0421635	0.18393	0.000957988	0.001279
286	0.00534438	0.00344501	0.989033	0.00196078	0.000217165
287	0.860509	0.0137481	0.121935	6.66043e-05	0.00374141
288	0.00332794	0.000367544	0.090028	0.814317	0.0919599
289	0.000149377	0.000435458	0.00152441	0.997859	3.18113e-05
290	1.85418e-06	1.42293e-05	0.000716427	0.999261	6.4028e-06
291	0.000283102	0.000169	0.23783	0.761683	3.487e-05
292	0.07615	0.0277187	0.664102	0.217051	0.0149778
293	0.00234061	0.000828217	0.00659476	0.989917	0.000318971
294	0.984969	0.00249282	0.0117406	3.71578e-05	0.000760821
295	0.00136583	0.000346016	0.995953	0.00212166	0.000213394
296	0.0580713	0.00172536	0.938544	0.000714332	0.000945429
297	0.00023749	6.74694e-05	0.982228	0.0165011	0.000965745
298	1.27085e-05	1.98056e-05	0.00723729	0.992716	1.46535e-05
299	0.00143443	0.0013004	0.099585	0.892803	0.00487698
300	0.00062373	0.849225	0.00570623	0.127373	0.0170723
301	0.00653297	0.00275317	0.818201	0.139826	0.0326871
302	0.0140611	0.00863726	0.973775	0.00336967	0.000156507
303	1.6234e-05	3.30169e-05	0.00442861	0.995437	8.4679e-05
304	0.013946	0.00432326	0.973824	0.00705552	0.000850958
305	0.109028	0.00746402	0.880726	0.000450026	0.00233161
306	1.01264e-05	5.86517e-07	0.0103204	0.989631	3.79059e-05
307	5.22201e-07	4.81182e-06	0.000345424	0.999626	2.2707e-05
308	5.97366e-06	0.00017678	0.00509469	0.994714	8.49696e-06
309	2.10916e-05	2.2088e-06	0.00985229	0.990105	1.96319e-05
310	3.34037e-05	7.66785e-06	0.502717	0.496494	0.000748028
311	4.09887e-07	4.02664e-06	0.000577245	0.999413	5.12509e-06
312	0.00396587	0.000505949	0.990869	0.00421607	0.000443186
313	0.0165876	0.00188783	0.980701	0.000590854	0.000232414
314	0.00314523	0.000752937	0.988881	0.00696636	0.000254558
315	0.0869583	0.000324896	0.855205	0.0404937	0.0170186
316	0.679088	0.0030183	0.268144	0.00056821	0.049181
317	8.39194e-06	1.9443e-05	0.00274431	0.997061	0.000167245
318	0.0357738	0.00219729	0.663802	0.292524	0.00570316
319	3.80687e-05	2.41274e-05	0.00228767	0.997522	0.000128302
320	0.00111364	2.81493e-05	0.653894	0.34149	0.00347448
321	4.23627e-05	5.20804e-06	0.909057	0.0842366	0.00665913
322	0.0011225	0.00235908	0.441187	0.539746	0.0155859
323	0.936987	0.00250305	0.0575102	0.000326726	0.00267353
324	0.224732	0.00408973	0.619999	0.127788	0.0233911
325	0.0203799	0.00613795	0.964013	0.0092686	0.000200456
326	4.90035e-05	2.11345e-05	0.0060738	0.993814	4.24575e-05
327	0.00537612	0.00201297	0.991734	0.000603024	0.000274033
328	1.33363e-07	5.33846e-06	0.000469563	0.99952	5.20593e-06
329	0.000128933	0.000591163	0.00182282	0.997417	3.96713e-05
330	0.150121	0.000326456	0.208663	0.620177	0.0207121
331	0.977945	0.0040938	0.0170028	2.97433e-05	0.00092872
332	0.99007	0.00239734	0.00640067	2.50324e-05	0.00110702
333	0.755896	0.00628439	0.236188	8.28591e-05	0.00154925
334	0.00604961	4.45577e-05	0.941533	0.0246111	0.0277616
335	0.000520572	0.000208183	0.969064	0.0300862	0.000120621
336	0.00146654	0.0112261	0.974451	0.0115099	0.00134595
337	0.703015	0.015841	0.279836	0.000263675	0.00104364
338	0.798742	0.00636108	0.0216391	0.00977049	0.163487
339	0.619485	0.0321999	0.345265	0.00138688	0.00166255
340	0.00049143	0.000414993	0.0374076	0.961626	6.03732e-05
341	4.31625e-05	0.000830379	0.00102125	0.997473	0.000632561
342	0.0125842	0.0481552	0.936829	0.00194386	0.000487689
343	0.00171999	0.000579105	0.995482	0.00199699	0.000222006
344	3.37318e-05	1.84681e-05	0.00457955	0.995296	7.17575e-05
345	0.000512272	0.0088456	0.235894	0.0128274	0.741921
346	0.00845269	0.00527647	0.985571	0.000586031	0.000113975
347	0.896228	0.00214818	0.0953221	6.23626e-05	0.00623973
348	0.000895648	0.000117139	0.79954	0.191788	0.00765954
349	5.95487e-05	2.94019e-05	0.00229305	0.997516	0.000101641
350	0.000433131	8.94247e-06	0.329577	0.667453	0.00252825
351	0.00158954	2.32386e-05	0.908405	0.0805271	0.00945486
352	0.000140359	0.319602	0.010675	0.322876	0.346707
353	0.00300722	0.000435163	0.850275	0.0267657	0.119517
354	0.00300688	0.911956	0.0306127	0.0451416	0.00928247
355	0.0196479	0.00653656	0.960821	0.0119516	0.00104325
356	0.431828	0.0101749	0.54308	0.00142117	0.0134957
357	0.929788	0.00755428	0.0583767	0.00334017	0.000940876
358	0.866312	0.00706943	0.121786	0.000559135	0.00427275
359	1.63622e-05	3.22388e-06	0.0403375	0.959552	9.09863e-05
360	0.067511	0.0501295	0.776311	0.0223862	0.0836619
361	0.00390758	0.0001467	0.102266	0.00262988	0.89105
362	0.0224902	0.00419661	0.971322	0.00174039	0.000251246
363	0.0234619	0.0247257	0.946363	0.00368911	0.00176029
364	0.00399966	0.000371822	0.435577	0.550191	0.0098609
365	0.364757	0.0747745	0.554654	0.00128133	0.00453316
366	0.000270129	9.06104e-05	0.995244	0.0038661	0.000528687
367	0.994671	0.00118885	0.00325545	4.67422e-06	0.000880443
368	0.677527	0.00313112	0.316546	0.000509662	0.0022865
369	9.27274e-06	3.38523e-06	0.0158993	0.984059	2.88843e-05
370	0.547718	0.00140062	0.447193	0.00107492	0.00261398
371	0.000547046	9.36096e-05	0.9305	0.0686543	0.000205268
372	0.000110275	9.84021e-05	0.0114808	0.988234	7.69199e-05
373	0.0558496	0.000938014	0.938679	0.00357383	0.000959318
374	0.198164	0.00203002	0.105899	0.594794	0.0991133
375	0.00129504	0.000276438	0.996549	0.00177097	0.000108249
376	3.04898e-07	1.63914e-05	0.000632463	0.999025	0.000326101
377	0.000784582	1.22393e-05	0.0479691	0.069167	0.882067
378	0.00044987	9.76815e-05	0.980855	0.0180765	0.000521212
379	0.0470282	0.859279	0.0824317	0.00656205	0.00469956
380	0.355083	0.00473784	0.189502	0.34691	0.103767
381	0.0152019	0.00258478	0.977209	0.00355057	0.0014537
382	0.99721	0.000939581	0.0014554	5.29722e-06	0.00038936
383	0.0127499	0.000395074	0.960759	0.0232624	0.00283356
384	2.68243e-05	3.26422e-06	0.00681961	0.993098	5.20426e-05
385	7.39302e-05	0.018043	0.239385	0.671631	0.070867
386	0.00817925	0.000435023	0.989295	0.0014501	0.000640826
387	0.000406101	2.73084e-05	0.00730337	0.992089	0.000173726
388	4.58037e-06	3.45246e-06	0.00524185	0.994734	1.62318e-05
389	3.59951e-05	4.92732e-06	0.0516807	0.948204	7.44881e-05
390	0.0131958	0.000694426	0.985098	0.000681247	0.000330084
391	0.000200201	1.41348e-05	0.144616	0.854509	0.000661212
392	5.28566e-05	1.05476e-05	0.0218509	0.978031	5.42466e-05
393	8.26923e-05	5.40079e-05	0.229432	0.769767	0.00066381
394	5.27881e-05	2.11714e-06	0.0119999	0.987766	0.000179619
395	0.0178289	0.0183738	0.947812	0.00637267	0.0096128
396	0.000437837	8.87417e-05	0.994303	0.00490579	0.000264838
397	0.00142565	0.000910181	0.993851	0.00370697	0.000106345
398	0.009383	0.00221047	0.987099	0.000824907	0.000482209
399	0.995995	0.00183323	0.00182325	2.88999e-06	0.000345523
400	0.0232959	0.00093832	0.828357	0.146805	0.000604528
401	0.00682647	0.0109281	0.500027	0.458503	0.0237156
402	0.000200739	6.91326e-05	0.987168	0.0112253	0.00133737
403	0.020098	0.00158117	0.00140077	6.11942e-05	0.976859
404	0.00401708	0.00097272	0.992649	0.00162793	0.000733748
405	0.00575629	0.00189256	0.989935	0.00210208	0.000314103
406	9.12548e-06	5.26854e-06	0.0228514	0.977103	3.09423e-05
407	0.00416249	0.000748528	0.988198	0.00661227	0.00027896
408	0.00604116	4.69971e-05	0.919698	0.00226459	0.071949
409	0.00804871	0.00501034	0.980701	0.0060264	0.000213647
410	5.20881e-05	0.0115334	0.00488785	0.978254	0.00527261
411	4.8202e-05	1.7365e-06	0.00787141	0.99179	0.000288321
412	0.0232254	0.00466501	0.971395	0.000435526	0.000278733
413	0.970587	0.00737305	0.0123141	1.13272e-05	0.00971425
414	0.000197767	1.7833e-05	0.0719694	0.927682	0.000133419
415	0.00235298	0.000225841	0.968556	0.005283	0.0235821
416	0.622465	0.00336438	0.372115	0.00119599	0.000858726
417	0.0092157	0.000158228	0.479709	0.00931649	0.501601
418	0.57087	0.141576	0.284642	0.000891983	0.00202127
419	0.00191423	0.000213826	0.993685	0.00318915	0.000997755
420	0.233638	0.0569629	0.706273	0.00183776	0.0012886
421	0.000833602	5.42656e-05	0.345665	0.653043	0.00040397
422	0.000819293	0.000101671	0.993308	0.0050629	0.000708644
423	0.000479183	0.000119501	0.847827	0.149027	0.00254744
424	0.0193145	0.0395686	0.939355	0.00153688	0.000224968
425	0.021676	0.00991421	0.948309	0.00780793	0.0122928
426	0.0041072	0.00117835	0.992333	0.00185848	0.000523045
427	0.385838	0.00111699	0.320485	0.180213	0.112347
428	5.01152e-06	1.80165e-06	0.00277242	0.997108	0.000112468
429	0.0678308	0.0059772	0.906408	0.0163608	0.00342297
430	3.32595e-05	3.27634e-06	0.0437662	0.955973	0.000224038
431	0.00127783	0.00101665	0.990742	0.00668364	0.000280336
432	0.0305509	0.00258412	0.401578	0.00116386	0.564123
433	0.00138376	0.000420934	0.994635	0.00341697	0.000143025
434	0.00525941	0.00514178	0.811686	0.177649	0.000263785
435	0.509502	0.017426	0.463688	0.00909826	0.000286036
436	0.00178784	0.000515168	0.993344	0.0039537	0.000399126
437	0.000139269	4.22628e-06	0.179236	0.819919	0.0007015
438	0.0197475	0.00146349	0.971676	0.00583992	0.00127266
439	0.867487	0.00632895	0.0717974	0.00201937	0.0523669
440	0.994395	0.00248753	0.0022708	2.47232e-06	0.000844381
441	0.0145685	0.000975373	0.964202	0.0144718	0.0057819
442	0.000398042	0.0267284	0.0103564	0.000831334	0.961686
443	0.00249836	0.000544963	0.992824	0.00353681	0.000595563
444	0.149535	0.0439979	0.801729	0.00356845	0.00116902
445	0.000177371	4.57513e-05	0.993924	0.00543806	0.000414476
446	0.0202906	0.000605457	0.964779	0.00713953	0.00718541
447	0.924213	0.0116798	0.0561903	0.000127615	0.0077899
448	0.000248349	1.31231e-05	0.00463276	0.995037	6.91818e-05
449	0.7764	0.00198772	0.153854	0.0658767	0.00188196
450	0.964468	0.00615846	0.0151452	0.00659069	0.00763772
451	0.0922049	0.01016	0.895466	0.00182422	0.000345243
452	0.755351	0.0109948	0.206444	0.0169296	0.0102814
453	0.00659976	0.000716073	0.974434	0.0107623	0.00748757
454	0.00270248	0.0581389	0.0185816	0.891597	0.0289795
455	3.98701e-05	0.0498774	0.0360059	0.17152	0.742557
456	0.934486	0.00750228	0.0569368	0.000475734	0.00059918
457	0.10356	0.00816443	0.881755	0.00220187	0.00431831
458	0.00419415	0.00973066	0.0233719	0.930856	0.0318468
459	0.873553	0.02152	0.0414125	0.00716879	0.0563458
460	0.404516	0.0173812	0.575283	0.00203657	0.000783265
461	5.04487e-06	0.00315028	0.000790877	0.995974	8.01873e-05
462	0.997426	0.00117915	0.00101463	9.41206e-07	0.000379219
463	0.000217252	0.226964	0.073704	0.0167886	0.682326
464	0.0560659	0.000327159	0.371103	0.555667	0.016837
465	1.232e-07	1.65605e-06	0.000321204	0.999663	1.3766e-05
466	0.233633	0.0243595	0.739447	0.00166813	0.000892417
467	0.957884	0.0222316	0.00781109	0.000169182	0.0119043
468	4.35037e-07	1.9964e-05	0.00108621	0.998887	6.81803e-06
469	0.000147074	0.000140333	0.938432	0.0538649	0.00741529
470	0.000226876	0.000149921	0.946272	0.0240376	0.0293138
471	0.000248896	3.24482e-07	0.00483831	0.993477	0.00143505
472	0.0133328	0.0042605	0.980249	0.00189553	0.00026248
473	0.893056	0.00157091	0.104527	0.000175427	0.000671087
474	0.000639596	0.000181942	0.935936	0.0630749	0.000167814
475	0.00357052	0.00108236	0.0123337	0.98183	0.00118293
476	0.218842	0.0229107	0.753112	0.000842093	0.00429279
477	0.966392	0.01422	0.0125181	7.00822e-05	0.0067994
478	5.90063e-05	5.37876e-06	0.399393	0.599545	0.000997671
479	0.00164273	0.00126837	0.973949	0.0225539	0.000586365
480	0.000336107	3.64471e-05	0.729966	0.260127	0.00953414
481	0.00205968	7.09511e-05	0.0264902	0.971013	0.000366514
482	0.0038038	0.00395481	0.987227	0.00106448	0.0039496
483	0.903488	0.061186	0.0248804	4.43417e-05	0.0104009
484	0.0243384	0.0105029	0.962238	0.00124184	0.00167907
485	0.0032467	0.000257642	0.119137	0.874655	0.00270323
486	0.00771385	0.000115841	0.879489	0.107922	0.00475935
487	0.00118061	6.50135e-05	0.0505703	0.947077	0.00110745
488	0.000699184	3.41753e-05	0.985809	0.00116955	0.0122884
489	0.528139	0.0225757	0.443222	0.00071895	0.00534393
490	0.00150421	0.000599753	0.993228	0.00424791	0.000420161
491	0.000343403	0.000192782	0.720001	0.275788	0.00367432
492	0.109083	0.000776531	0.117461	0.00634023	0.766339
493	0.00827309	0.000906586	0.989237	0.000884389	0.000699064
494	0.528623	0.00066936	0.289556	0.000282754	0.180868
495	4.70015e-07	4.84443e-05	0.00207645	0.997802	7.3022e-05
496	0.0646352	0.00962048	0.916343	0.00872782	0.000673875
497	1.83677e-07	2.45323e-06	0.000253153	0.999721	2.29973e-05
498	0.0150512	0.00785208	0.976116	0.000835387	0.00014565
499	0.00362416	0.00317608	0.966342	0.0267428	0.00011531
500	0.00793048	0.594061	0.0251793	0.0940311	0.278798
