# Supplementary material for: Innovative microfossil (radiolarian) analysis using a system for automated image collection and AI-based classification of species
Source: Sci Rep. 2020 Dec 3;10:21136. doi: 10.1038/s41598-020-77812-6 (PMC7713231; doi:10.1038/s41598-020-77812-6)
Supplement: Supplementary file 3 — Supplementary Table. [file 41598_2020_77812_MOESM3_ESM.xlsx]

## Sheet: Sheet1
Sample No.	Depth (cm)	Manual counted C. davisiana %		Cdv%v2									Cdv%v6R
				Total # of objects	Under confidence	Cdv	Cbc	Rad	dtm	frg	Calibrated C. davisiana %		Total # of objects	Under confidence	Cdv	Cbc	Rad	dtm	oth	Calibrated C. davisiana %
1	0.578125	0		1228	628	7	38	332	23	200	2.50645		2174	1022	14	34	340	76	688	4.00335
3	2.89062	4.6798		559	305	3	63	156	6	26	1.5928
5	5.20312	1.36054		278	157	2	25	72	1	21	1.87161		2421	1288	13	40	649	30	401	2.05463
7	7.51562	2.95082		788	433	2	57	133	96	67	2.16289
9	9.82812	1.06667		2310	1230	12	56	776	59	177	1.91929		3558	1665	32	95	1160	93	513	2.75866
11	12.1406	1.50754		1125	700	4	40	263	28	90	1.75883
13	14.4531	0		1474	671	11	42	536	41	173	2.52104		2387	1061	26	52	756	80	412	3.45887
15	16.7656	3.4188		427	248	0	23	93	11	52	4.15887
17	19.0682	3.26679		1321	618	17	46	330	206	104	5.83926
19	21.3409	7.07071		2921	1356	29	59	605	696	176	5.64893
21	23.6136	8.64865		2787	1344	46	40	889	231	237	6.36876		5581	2675	182	91	1428	508	697	11.8712
23	25.8864	13.0326		2766	1346	45	48	408	771	148	12.1249
25	28.1591	14.0777		4005	1919	117	34	858	515	562	15.653		4458	2151	253	61	1070	396	527	20.282
29	32.7045	17.6611		4527	2163	104	34	689	1078	459	16.9758		6602	3233	331	89	1596	901	452	18.2165
33	37.25	21.1982		4387	2044	120	23	521	1529	149	24.3958		6030	2940	357	125	1446	798	364	20.5442
37	41.7955	28.1938		4866	2187	207	42	765	1462	167	27.5571		6281	2963	464	87	1466	835	466	25.5235
41	46.3409	25.9009		3100	1280	118	12	570	847	270	22.7555		4539	2182	223	42	984	634	474	19.8093
43	48.6136												8767	4064	297	132	1379	2512	383	18.2257
44	49.75												8611	3963	151	58	1045	2939	455	13.36
45	50.8864												9120	4122	242	57	1257	3129	313	17.2557
46	52.0227												7584	3763	160	89	1193	2100	279	12.3107
47	53.1591												9300	4198	252	61	1251	3343	195	17.8769
48	54.2955												11560	4750	248	67	1386	4821	288	16.1761
49	55.4318												10042	4334	195	94	1478	3770	171	12.2441
50	56.5682			4840	2007	62	22	698	1811	240	10.7025
51	57.7045			3786	1341	29	24	553	1601	238	6.45992
52	58.8409			9290	3939	27	80	686	3515	1043	4.59613
53	59.9773			7338	3359	26	32	553	2844	524	5.74426
54	61.1136			7061	3285	59	36	609	2609	463	11.3131
55	62.25			6494	3132	55	47	690	2143	427	9.37431
56	63.3864			5278	2290	18	17	412	2226	315	5.43584
57	64.5227			6322	2955	28	18	487	2494	340	7.09141
58	65.6591			5485	2532	17	29	576	1960	371	3.68944
59	66.7955			4476	1894	17	28	291	1602	644	6.82985
60	67.9318			6469	2810	23	22	303	2648	663	8.92175
61	69.0682			4438	1978	10	58	448	1620		2.61609
62	70.2045			5048	2485	30	41	661	1486	345	5.53238
63	71.3409			5516	2645	50	67	990	1298	466	6.09711
64	72.4773			4123	1871	38	55	699	1068	392	6.47679
65	73.6136			6085	2650	27	23	937	2140	308	3.69274
66	74.75			4107	1958	32	12	772	1153	180	5.29373
67	75.8864			6009	2665	37	24	758	2297	228	6.09845
68	77.0227
69	78.1591			3005	1165	25	10	426	1198	181	7.3205
70	79.2955			4402	1772	32	33	794	1587	184	5.02873
71	80.4318			3072	1178	44	17	455	1287	91	11.5108
72	81.5682			3164	1266	31	32	454	1233	148	8.09418
73	82.7045			3585	1510	48	19	563	1404	128	10.285
74	83.8409			2392	1016	30	14	406	849	77	8.99933
75	84.9773			2253	1105	21	15	280	697	135	8.97085
76	86.1136			1856	747	24	16	364	538	167	8.01921
77	87.25			3122	1346	33	17	416	1126	184	9.55938
78	88.3864			2491	969	25	28	357	991	121	8.2311
79	89.5227			3359	1552	36	13	355	1152	251	12.0288
80	90.6591			3396	1625	21	44	394	1057	255	6.17601
81	91.7955			1784	961	11	17	229	468	98	5.77778
82	92.9318			2798	514	16	43	267	573	514	6.62528
83	94.0682			7085	3277	64	106	552	1979	1107	11.9659
84	95.2045			3452	1607	40	58	444	938	365	9.96236
85	96.3409			4193	2158	29	42	358	629	977	9.1252
86	97.4773			2809	1186	46	43	387	929	218	13.0453
87	98.6136			2982	1222	37	39	345	840	238	11.8637
88	99.75			2163	888	53	16	260	840	106	21.7461
89	100.886			2349	923	71	13	301	956	85	24.8943
90	102.023			1833	777	37	11	284	663	61	15.0441
91	103.159			2825	1088	49	36	390	1123	139	13.9253
92	104.295			2953	1082	52	30	437	1233	119	13.525
93	105.432			1794	736	19	28	358	555	98	6.33286
94	106.568			1918	933	19	40	358	343	225	6.15062
95	107.705			1402	738	10	38	237	180	199	4.73649
96	108.841			1901	853	24	18	349	481	176	8.28583
97	109.977			2358	1061	30	36	533	506	192	6.76077
98	111.114			3410	1607	47	40	848	595	273	6.78559
99	112.25			3259	1740	49	36	582	532	320	9.91681
100	113.386			801	373	4	5	72	284	63	6.66617
101	114.523			1111	653	26	11	188	182	51	15.5988
102	115.659			2669	1302	91	63	396	690	127	22.3347		9696	5281	306	183	2261	1240	425	12.3457
103	116.795			2534	1378	55	23	412	549	117	15.1519		9595	5352	416	153	1584	1167	423	21.4376
104	117.932			2720	1188	61	112	316	772	271	16.8392		7558	4260	228	101	1690	1017	262	12.5293
105	119.068			3659	1813	55	20	645	988	138	10.3117		9932	5185	371	154	2338	1727	157	14.3774
106	120.205			3130	1400	44	25	402	1089	170	12.6105		6913	4253	139	79	749	1327	366	15.9483
107	121.341			2967	1428	22	45	403	965	104	6.31868		6099	3466	93	132	1223	980	205	7.12593
108	122.477			1842	819	15	24	208	653	123	8.19777		9893	5625	174	172	1585	1969	368	9.99757
109	123.614			1677	738	18	27	205	591	98	9.71928		7536	4443	187	101	1087	1406	312	15.0892
110	124.75			2425	1092	33	56	327	762	155	10.7083		7703	4448	146	72	1054	1726	257	12.7348
111	125.886			1477	657	24	17	169	542	68	15.4274		7527	4589	118	90	891	1330	509	11.9127
112	127.023												5852	3326	156	117	930	1078	245	14.3875
113	128.159												5477	2963	177	179	1022	971	165	14.2512
114	129.295												5691	3022	158	184	890	1258	179	14.229
115	130.432												13181	7577	274	193	1481	3350	306	15.6059
116	131.568												8393	4477	323	118	1713	1567	195	16.6373
117	132.705												7824	4816	218	156	928	1594	112	18.5769
118	133.841												6743	4015	241	120	1167	1121	79	17.4993
119	134.977												11420	7485	192	301	1009	2142	291	14.1827
120	136.114												14594	9931	197	341	1085	2560	480	13.4671
121	137.25												6729	4306	187	168	562	1363	143	22.6256
122	138.386												12422	8311	230	292	1249	1945	395	14.4091
123	139.523												8656	5674	218	194	683	1645	242	22.0887
124	140.659												15928	10692	185	351	1095	3129	476	12.5848
125	141.795												11858	7356	311	254	1297	2394	246	18.5314
126	142.932												9678	6194	187	164	1161	1707	265	13.722
127	144.068												6527	3917	129	148	799	1424	110	13.3016
128	145.205												11436	7175	266	246	1288	2242	219	16.3959
129	146.341												8714	5396	82	38	680	2383	135	11.3724
130	147.477												7970	5448	106	205	443	1494	274	15.5977
131	148.614												7592	4530	159	196	854	1658	195	14.5914
132	149.75												8507	5888	137	18	864	1270	220	14.9167
133	150.886
134	152.023												4176	2457	56	107	377	1071	108	11.5059
135	153.159												10393	5758	135	225	1218	2890	167	9.49192
136	154.295												9936	5745	186	154	1412	2278	161	11.7789
137	155.432												13387	8550	157	272	1335	2739	334	9.8748
138	156.568												12486	7479	201	207	1507	2833	259	11.6454
139	157.705												7334	4405	158	163	1078	1327	203	12.5305
140	158.841												6393	4292	111	143	753	988	103	12.2298
141	159.977												7075	4518	100	87	746	1526	98	11.8917
142	161.114												5993	3901	90	104	632	1171	95	12.089
143	162.25												13310	9202	147	269	756	2594	342	13.9161
144	163.386												8601	5366	72	219	670	2095	179	8.31259
145	164.523												10155	6056	146	213	1404	2078	258	9.18815
146	165.659												8620	5148	127	177	1118	1857	193	9.90904
147	166.795												13387	7453	124	301	1213	4009	287	8.39915
148	167.932												10436	6659	141	164	862	2362	248	13.4053
149	169.068												11659	7579	145	285	768	2532	350	13.4288
150	170.205												4811	2719	106	104	1112	610	160	8.89614
151	171.341												8115	4972	182	181	1455	1110	215	11.1072
152	172.477												6375	4293	107	90	811	902	172	11.7774
153	173.614												6731	3941	144	136	1498	849	163	8.98583
154	174.75												6132	3969	109	119	1200	630	125	8.46887
155	175.886												6666	4302	130	140	994	915	185	11.411
156	177.023												6907	4765	98	138	487	1279	140	15.0389
157	178.159												10286	6949	154	214	1002	1690	277	12.4718
158	179.295												5086	3380	56	118	561	852	119	8.45333
159	180.432												3397	2293	31	76	268	628	101	9.17187
160	181.568												5475	3732	55	85	454	1057	92	10.2731
161	182.705												5649	3778	90	88	605	965	123	12.7529
162	183.841												5980	4013	92	125	755	843	152	10.5014
163	184.977												2985	1799	44	38	737	301	66	5.96068
164	186.114												2825	1537	30	58	888	236	76	3.41035
165	187.25												2297	1588	15	27	228	315	124	6.16389
166	188.386												1767	1178	6	19	163	384	17	3.54096
167	189.523												2161	998	5	66	76	983	33	3.77381
168	190.659												1252	606	5	47	38	550	6	6.16389
169	191.795												4343	2760	32	25	528	953	45	6.06906
170	192.932												3647	2217	28	42	267	1034	59	9.2184
171	194.068												4849	2999	42	49	592	1084	83	6.82269
172	195.205												3068	1023	21	32	308	629	55	6.45416
173	196.341												5861	3446	52	53	462	1733	115	10.1753
174	197.477												6845	4396	74	154	526	1539	156	10.889
175	198.614												6660	4247	58	108	779	1339	129	6.80963
176	199.75												5673	3616	48	159	359	1327	128	9.40919
177	200.886												2490	1548	22	49	111	727	33	13.4115
178	202.023												6068	3863	58	175	143	1678	151	17.1146
179	203.159												3178	1709	23	86	60	1258	42	15.0997
180	204.295												3369	1957	26	96	103	1133	54	12.8209
181	205.432												5689	3569	56	87	457	1432	88	10.3553
182	206.568												3879	2416	36	73	154	1129	71	15.1871
183	207.705												4635	2583	28	44	167	1762	51	12.9983
184	208.841												3193	1839	33	21	146	1131	23	18.3067
185	209.977												3289	2037	23	24	257	881	67	8.39424
186	211.114												2613	1386	18	39	84	1059	26	14.1638
187	212.25												3714	2127	28	56	257	1206	38	9.11026
188	213.386												5669	3564	80	106	323	1488	108	17.4381
189	214.523												2677	1707	15	38	182	568	64	7.08191
190	215.659												3335	2259	39	15	397	572	53	9.59435
